# Supplementary material for: The rise of 3D spheroids in radiobiology for assessing tumour radioresistance
Source: Acta Oncol. 2026 Feb 3;65:45079. doi: 10.2340/1651-226X.2026.45079 (PMC12881891; doi:10.2340/1651-226X.2026.45079)
Supplement: Supplementary file 1 [file AO-65-45079-s1.xlsx]

## Sheet: T98G
	24 h			5 days
	Comparison	Adjusted P-value		Comparison	Adjusted P-value
	2:Photons vs 4:Photons	0.09995		2:Photons vs 4:Photons	0.005977
		ns			**
	2:Photons vs 6:Photons	<0.0001		2:Photons vs 6:Photons	<0.0001
		***			****
	4:Photons vs 6:Photons	0.06912		4:Photons vs 6:Photons	0.02833
		ns			*
	2:Protons vs 4:Protons	0.06912		2:Protons vs 4:Protons	0.2424
		ns			ns
	2:Protons vs 6:Protons	<0.0001		2:Protons vs 6:Protons	<0.0001
		****			****
	4:Protons vs 6:Protons	0.002887		4:Protons vs 6:Protons	<0.0001
		**			****
	2:C-ions vs 4:C-ions	0.5546		2:C-ions vs 4:C-ions	0.04123
		ns			*
	2:C-ions vs 6:C-ions	<0.0001		2:C-ions vs 6:C-ions	<0.0001
		****			****
	4:C-ions vs 6:C-ions	0.0002268		4:C-ions vs 6:C-ions	<0.0001
		***			***
	2:Photons vs 2:Protons	0.03234		2:Photons vs 2:Protons	1
		*			ns
	2:Photons vs 2:C-ions	<0.0001		2:Photons vs 2:C-ions	<0.0001
		****			****
	2:Protons vs 2:C-ions	<0.0001		2:Protons vs 2:C-ions	<0.0001
		***			****
	4:Photons vs 4:Protons	0.0219		4:Photons vs 4:Protons	1
		*			ns
	4:Photons vs 4:C-ions	<0.0001		4:Photons vs 4:C-ions	<0.0001
		****			****
	4:Protons vs 4:C-ions	0.0002268		4:Protons vs 4:C-ions	<0.0001
		***			****
	6:Photons vs 6:Protons	0.0008176		6:Photons vs 6:Protons	0.0003407
		***			***
	6:Photons vs 6:C-ions	<0.0001		6:Photons vs 6:C-ions	<0.0001
		****			****
	6:Protons vs 6:C-ions	<0.0001		6:Protons vs 6:C-ions	<0.0001
		***			****

## Sheet: Saos-2
	24 h			5 days
	Comparison	Adjusted P-value		Comparison	Adjusted P-value
	2:Photons vs 4:Photons	1		2:Photons vs 4:Photons	1
		ns			ns
	2:Photons vs 6:Photons	0.002853		2:Photons vs 6:Photons	1
		**			ns
	4:Photons vs 6:Photons	0.1424		4:Photons vs 6:Photons	1
		ns			ns
	2:Protons vs 4:Protons	0.1717		2:Protons vs 4:Protons	1
		ns			ns
	2:Protons vs 6:Protons	0.0003844		2:Protons vs 6:Protons	0.002974
		***			**
	4:Protons vs 6:Protons	0.6958		4:Protons vs 6:Protons	0.003447
		ns			**
	2:C-ions vs 4:C-ions	0.2476		2:C-ions vs 4:C-ions	1
		ns			ns
	2:C-ions vs 6:C-ions	<0.0001		2:C-ions vs 6:C-ions	0.01274
		****			*
	4:C-ions vs 6:C-ions	0.01287		4:C-ions vs 6:C-ions	0.9511
		*			ns
	2:Photons vs 2:Protons	1		2:Photons vs 2:Protons	1
		ns			ns
	2:Photons vs 2:C-ions	0.2476		2:Photons vs 2:C-ions	0.0004895
		ns			***
	2:Protons vs 2:C-ions	0.4987		2:Protons vs 2:C-ions	0.04465
		ns			*
	4:Photons vs 4:Protons	1		4:Photons vs 4:Protons	1
		ns			ns
	4:Photons vs 4:C-ions	0.01042		4:Photons vs 4:C-ions	<0.0001
		*			***
	4:Protons vs 4:C-ions	0.6958		4:Protons vs 4:C-ions	0.0003609
		ns			***
	6:Photons vs 6:Protons	1		6:Photons vs 6:Protons	0.001639
		ns			**
	6:Photons vs 6:C-ions	0.0007543		6:Photons vs 6:C-ions	<0.0001
		***			****
	6:Protons vs 6:C-ions	0.01287		6:Protons vs 6:C-ions	0.1655
		*			ns

## Sheet: U2-OS
	Supplementary material has been published as submitted. It has not been copyedited, or typeset by Acta Oncologica
	24 h			5 days
	Comparison	Adjusted P-value		Comparison	Adjusted P-value
	2:Photons vs 4:Photons	1		2:Photons vs 4:Photons	1
		ns			ns
	2:Photons vs 6:Photons	0.7021		2:Photons vs 6:Photons	0.002714
		ns			**
	4:Photons vs 6:Photons	1		4:Photons vs 6:Photons	0.1688
		ns			ns
	2:Protons vs 4:Protons	0.02573		2:Protons vs 4:Protons	1
		*			ns
	2:Protons vs 6:Protons	0.0006771		2:Protons vs 6:Protons	<0.0001
		***			***
	4:Protons vs 6:Protons	1		4:Protons vs 6:Protons	0.004311
		ns			**
	2:C-ions vs 4:C-ions	0.01438		2:C-ions vs 4:C-ions	0.1252
		*			ns
	2:C-ions vs 6:C-ions	<0.0001		2:C-ions vs 6:C-ions	<0.0001
		****			****
	4:C-ions vs 6:C-ions	0.07764		4:C-ions vs 6:C-ions	0.02328
		ns			*
	2:Photons vs 2:Protons	1		2:Photons vs 2:Protons	1
		ns			ns
	2:Photons vs 2:C-ions	0.7021		2:Photons vs 2:C-ions	<0.0001
		ns			****
	2:Protons vs 2:C-ions	1		2:Protons vs 2:C-ions	<0.0001
		ns			***
	4:Photons vs 4:Protons	0.3803		4:Photons vs 4:Protons	1
		ns			ns
	4:Photons vs 4:C-ions	0.001591		4:Photons vs 4:C-ions	<0.0001
		**			****
	4:Protons vs 4:C-ions	0.9484		4:Protons vs 4:C-ions	<0.0001
		ns			****
	6:Photons vs 6:Protons	0.1133		6:Photons vs 6:Protons	0.8786
		ns			ns
	6:Photons vs 6:C-ions	<0.0001		6:Photons vs 6:C-ions	<0.0001
		****			****
	6:Protons vs 6:C-ions	0.009499		6:Protons vs 6:C-ions	<0.0001
		**			****
